# Supplementary material for: Placental Bioenergetics and Antioxidant Homeostasis in Maternal Obesity and Gestational Diabetes
Source: Antioxidants (Basel). 2024 Jul 18;13(7):858. doi: 10.3390/antiox13070858 (PMC11273840; doi:10.3390/antiox13070858)
Supplement: Supplementary file 1 [file antioxidants-13-00858-s001.zip]

Archive with 1 entries (1 files):
- antioxidants-3081353-supplementary.pdf
